# Supplementary material for: Aerosol inhalation of dimeric artesunate phospholipid-conjugated liposomes ameliorates inflammation, fibrosis, and ferroptosis in neonatal mice with hyperoxia-induced lung injury
Source: Front Pharmacol. 2025 Jul 21;16:1542743. doi: 10.3389/fphar.2025.1542743 (PMC12319227; doi:10.3389/fphar.2025.1542743)
Supplement: Supplementary file 1 [file DataSheet1.zip]

Archive with 60 entries (49 files):
- data and figures/CCK8/
- data and figures/CCK8/CCK8 12h.tif
- data and figures/CCK8/CCK824h.tif
- data and figures/Data.xls
- data and figures/ELISA/
- data and figures/ELISA/IL-6 in cell.tif
- data and figures/ELISA/IL-6 in lung.tif
- data and figures/ELISA/IL-6 in serum.tif
- data and figures/ELISA/TGF-a┬ in cell.tif
- data and figures/ELISA/TNF-a┴ in cell.tif
- data and figures/ELISA/TNF-a┴ in lung.tif
- data and figures/ELISA/TNF-a┴ in serum.tif
- data and figures/HE/
- data and figures/HE/ho.jpg
- data and figures/HE/ho+a.jpg
- data and figures/HE/nc.jpg
- data and figures/HE/nc+a.jpg
- data and figures/HE/RAC.tif
- data and figures/HE/Szapiel score.tif
- data and figures/IF/
- data and figures/IF/HA.tif
- data and figures/IF/HO.tif
- data and figures/IF/NA.jpg
- data and figures/IF/NC.tif
- data and figures/IHC TGF-a┬/
- data and figures/IHC TGF-a┬/HA.jpg
- data and figures/IHC TGF-a┬/HO.jpg
- data and figures/IHC TGF-a┬/NA.jpg
- data and figures/IHC TGF-a┬/NC.jpg
- data and figures/IHC a┴-SMA/
- data and figures/IHC a┴-SMA/HA.jpg
- data and figures/IHC a┴-SMA/HO.jpg
- data and figures/IHC a┴-SMA/NA.jpg
- data and figures/IHC a┴-SMA/NC.jpg
- data and figures/Masson/
- data and figures/Masson/Ashcroft score.tif
- data and figures/Masson/HA.jpg
- data and figures/Masson/HO.jpg
- data and figures/Masson/NA.jpg
- data and figures/Masson/NC.jpg
- data and figures/Molding drawing/
- data and figures/Molding drawing/in vitro_02.tif
- data and figures/Molding drawing/in vivo_01.tif
- data and figures/Rt-qPCR/
- data and figures/Rt-qPCR/PCR GPX4 in cell.tif
- data and figures/Rt-qPCR/PCR GPX4 in lung.tif
- data and figures/Rt-qPCR/PCR TGF-a┬ in cell.tif
- data and figures/Rt-qPCR/PCR TGF-a┬ in lung.tif
- data and figures/Rt-qPCR/PCR a┴-SMA in lung.tif
- data and figures/SOD íóMDAíóGSH.xlsx
- data and figures/SOD-MDA-GSH/
- data and figures/SOD-MDA-GSH/GSH.tif
- data and figures/SOD-MDA-GSH/MDA.tif
- data and figures/SOD-MDA-GSH/SOD.tif
- data and figures/WB/
- data and figures/WB/ACTIN.tiff
- data and figures/WB/GPX4 1.jpg
- data and figures/WB/GPX4 2.jpg
- data and figures/WB/GPX4 3.jpg
- data and figures/WB/gpx4_a┬-actin.tif
