# Supplementary material for: Aerosol inhalation of dimeric artesunate phospholipid-conjugated liposomes ameliorates inflammation, fibrosis, and ferroptosis in neonatal mice with hyperoxia-induced lung injury
Source: Front Pharmacol. 2025 Jul 21;16:1542743. doi: 10.3389/fphar.2025.1542743 (PMC12319227; doi:10.3389/fphar.2025.1542743)
Supplement: Supplementary file 1 [file DataSheet1.zip › data and figures/Data.xls]

## Sheet: Sheet1
RAC	NC/1	2	3	4	5	6	NA/1	2	3	4	5	6	HO/1	2	3	4	5	6	HA/2	2	3	4	5	6
section1	4	6	8	6	8	6	6	7	6	8	7	7	3	4	2	5	5	3	5	8	7	5	6	6
section2	5	6	6	7	9	5	7	6	6	7	6	5	4	5	2	3	2	5	6	5	7	5	5	7
section3	7	5	8	7	6	9	6	8	5	6	8	7	3	3	4	6	5	5	9	9	6	6	7	6
section4	6	7	5	6	9	8	4	7	6	9	7	6	2	4	3	4	2	3	6	6	5	5	6	6
section5	9	5	7	6	8	7	5	6	7	8	6	6	5	4	5	6	4	4	8	6	6	6	5	5
section6	7	6	9	7	10	7	6	7	8	9	7	8	3	3	4	5	3	3	5	3	8	7	6	7
average	6.33333	5.83333	7.16667	6.5	8.33333	7	5.66667	6.83333	6.33333	7.83333	6.83333	6.5	3.33333	3.83333	3.33333	4.83333	3.5	3.83333	6.5	6.16667	6.5	5.66667	5.83333	6.16667
Szapiel score	NC/1	2	3	4	5	6	NA/1	2	3	4	5	6	HO/1	2	3	4	5	6	HA/2	2	3	4	5	6
section1	0	0	0	0	0	0	0	0	0	0	0	0	3	2	3	3	3	2	2	0	1	2	1	0
section2	0	0	0	0	0	0	0	0	0	0	0	0	2	3	3	3	3	3	0	1	2	1	0	2
section3	0	0	0	0	1	0	0	0	0	0	1	0	3	3	2	3	3	3	1	2	1	1	0	1
section4	0	0	0	0	0	0	1	0	0	0	0	0	2	2	3	2	2	3	2	2	0	0	2	2
section5	0	0	0	0	0	0	0	0	0	0	0	0	1	2	3	3	2	2	1	1	2	0	2	0
section6	0	0	0	0	0	0	0	0	0	0	0	0	3	3	3	3	3	3	2	1	1	0	3	2
average	0	0	0	0	0.166667	0	0.166667	0	0	0	0.166667	0	2.33333	2.5	2.83333	2.83333	2.66667	2.66667	1.33333	1.16667	1.16667	0.666667	1.33333	1.16667
ashcroft score	NC/1	2	3	4	5	6	NA/1	2	3	4	5	6	HO/1	2	3	4	5	6	HA/2	2	3	4	5	6
section1	1	0	0	1	0	0	0	0	0	0	0	0	4	4	3	4	3	5	1	3	2	3	3	2
section2	0	0	0	0	0	0	0	0	0	0	0	0	5	3	4	6	4	5	2	2	2	1	2	3
section3	0	0	0	0	0	0	0	0	2	0	1	0	4	5	5	3	5	4	2	2	3	2	2	4
section4	0	1	0	0	0	1	1	0	0	0	0	1	2	4	2	2	4	3	2	1	1	1	2	1
section5	0	0	0	0	0	0	0	0	0	0	0	0	5	5	4	5	5	5	1	1	3	2	4	1
section6	0	0	0	0	0	0	0	0	0	0	0	0	4	4	5	3	4	4	3	1	1	2	3	1
average	0.166667	0.166667	0	0.166667	0	0.166667	0.166667	0	0.333333	0	0.166667	0.166667	4	4.16667	3.83333	3.83333	4.16667	4.33333	1.83333	1.66667	2	1.83333	2.66667	2
ELISA
TNFa in serum			IL-6 in serum			TNFa in Lung			IL-6 in lung			TNFa in cell			IL-6 in cell			TGF-β1 in cell
standard OD	concentration*4		standard OD	concentration*4		standard OD	concentration		standard OD	concentration		standard OD	concentration		standard OD	concentration		standard OD	concentration*2
3.02	2000		3.49	1000		2.729	2000		2.578	1000		1.878	1000		2.703	1000		2.071	2000
1.672	1000		1.555	500		1.731	1000		1.191	500		1.092	500		1.115	500		1.125	1000
0.913	500		0.687	250		1.024	500		0.642	250		0.587	250		0.583	250		0.594	500
0.494	250		0.28	125		0.579	250		0.313	125		0.343	125		0.293	125		0.307	250
0.283	125		0.161	62.5		0.322	125		0.19	62.5		0.184	62.5		0.159	62.5		0.163	125
0.177	62.5		0.101	31.25		0.199	62.5		0.143	31.25		0.127	31.25		0.094	31.25		0.081	62.5
0.139	31.25		0.075	15.6		0.127	31.25		0.086	15.6		0.088	15.6		0.08	15.6		0.05	31.25
0.051	0		0.045	0		0.047	0		0.044	0		0.04	0		0.055	0		0.03	0
NC
0.189	224.935		0.077	160.408		0.977	464.304		0.186	61.8147		0.212	65.0413		0.051	26.4227		0.088	90.3838
0.186	216.872		0.076	159.257		0.766	338.955		0.161	49.9114		0.233	76.4483		0.064	31.354		0.09	94.2562
0.172	179.244		0.058	138.527		0.717	311.661		0.158	48.4853		0.344	136.742		0.065	31.7334		0.059	34.2346
0.167	165.805		0.062	143.134		0.925	432.235		0.166	52.2894		0.207	62.3253		0.058	29.078		0.059	34.2346
0.19	227.623		0.063	144.285		0.751	330.527		0.171	54.6687		0.185	50.3751		0.064	31.354		0.061	38.107
0.233	343.195		0.072	154.65		0.791	353.145		0.184	60.8612		0.251	86.2257		0.066	32.1127		0.063	41.9793
NA
0.204	265.251		0.068	150.044		1.01	485.056		0.14	39.9384		0.221	69.93		0.068	32.8713		0.067	49.7241
0.207	273.314		0.088	173.076		0.839	380.888		0.144	41.8362		0.243	81.8802		0.058	29.078		0.06	36.1708
0.167	165.805		0.079	162.712		0.806	361.744		0.182	59.9079		0.151	31.9067		0.063	30.9747		0.067	49.7241
0.152	125.489		0.067	148.892		0.868	397.967		0.144	41.8362		0.157	35.1658		0.055	27.94		0.059	34.2346
0.176	189.995		0.086	170.773		0.893	412.883		0.184	60.8612		0.262	92.2008		0.055	27.94		0.092	98.1286
0.184	211.496		0.06	140.83		0.908	421.918		0.167	52.7652		0.277	100.349		0.069	33.2507		0.059	34.2346
HO
0.25	388.886		0.143	236.417		1.577	890.063		0.328	130.056		0.378	155.211		0.183	76.4943		0.117	146.533
0.223	316.318		0.119	208.777		1.245	641.802		0.313	122.797		0.25	85.6825		0.106	47.2859		0.129	169.767
0.22	308.254		0.131	222.597		1.283	668.626		0.245	90.0382		0.354	142.174		0.197	81.8049		0.103	119.427
0.279	466.83		0.13	221.445		1.472	808.151		0.246	90.5182		0.375	153.581		0.24	98.1161		0.109	131.044
0.29	496.395		0.15	244.478		1.26	652.341		0.248	91.4783		0.309	117.731		0.203	84.0809		0.117	146.533
0.275	456.079		0.15	244.478		1.035	500.983		0.26	97.2432		0.293	109.04		0.248	101.151		0.127	165.895
HA						D			D
0.232	340.507		0.118	207.626		1.044	506.76		0.244	89.5583		0.188	52.0047		0.091	41.5959		0.063	41.9793
0.163	155.054		0.088	173.076		1.078	528.794		0.214	75.1858		0.291	107.953		0.118	51.8378		0.083	80.7029
0.254	399.637		0.098	184.593		0.92	429.192		0.246	90.5182		0.195	55.807		0.118	51.8378		0.077	69.0859
0.164	157.742		0.098	184.593		1.013	486.958		0.236	85.721		0.237	78.621		0.137	59.0451		0.088	90.3838
0.179	198.058		0.081	165.015		1.18	596.872		0.205	70.8834		0.205	61.239		0.125	54.4931		0.064	43.9155
0.217	300.191		0.085	169.621		0.987	470.56		0.224	79.9713		0.303	114.472		0.128	55.6311		0.065	45.8517
RT-Qpcr
TGF-β1 relative mRNA							α-SMA relative mRNA							GPX4 relative mRNA							GPX4 relative mRNA							TGF-β1 relative mRNA
	GAPDH CT	TGF-β1 CT	ΔCT	ΔCT average	Δ Δ CT (Δ CT control group D Δ CT mean)	2^(-ΔΔCT)		GAPDH CT	α-SMA CT	ΔCT	ΔCT average	Δ Δ CT (Δ CT control group D Δ CT mean)	2^(-ΔΔCT)	lung	GAPDH CT	GPX4 CT	ΔCT	ΔCT average	Δ Δ CT (Δ CT control group D Δ CT mean)	2^(-ΔΔCT)	cell	GAPDH CT	GPX4 CT	ΔCT	ΔCT average	Δ Δ CT (Δ CT control group D Δ CT mean)	2^(-ΔΔCT)	cell	GAPDH CT	TGF-β1 CT	ΔCT	ΔCT average	Δ Δ CT (Δ CT control group D Δ CT mean)	2^(-ΔΔCT)
A1	27.19	25.895	-1.295	-1.29667	0.00166667	0.998845		24.1233	20.34	-3.78333	-3.42333	-0.36	1.28343		23.64	14.8033	-8.83667	-8.53556	-0.301111	1.23209		26.17	18.39	-7.78	-8.24	0.46	0.726986		26.09	19.1867	-6.90333	-7.23389	0.330556	0.79523
A2	26.55	24.75	-1.8	-1.29667	-0.503333	1.41748		24.26	20.8467	-3.41333	-3.42333	0.01	0.993092		23.8	14.8233	-8.97667	-8.53556	-0.441111	1.35765		26.36	17.57	-8.79	-8.24	-0.55	1.46409		26.275	19.08	-7.195	-7.23389	0.0388889	0.973404
A3	26.2	25.405	-0.795	-1.29667	0.501667	0.70629		24.12	21.0467	-3.07333	-3.42333	0.35	0.784584		23.8467	16.0533	-7.79333	-8.53556	0.742222	0.597818		25.51	17.36	-8.15	-8.24	0.09	0.939523		26.79	19.1867	-7.60333	-7.23389	-0.369444	1.29186
B1	26.98	24.93	-2.05	-1.29667	-0.753333	1.68568		23.0433	20.2867	-2.75667	-3.42333	0.666667	0.629961		23.1067	14.1633	-8.94333	-8.53556	-0.407778	1.32664		23.22	14.78	-8.44	-8.24	-0.2	1.1487		26.66	19.37	-7.29	-7.23389	-0.0561111	1.03966
B2	26.14	26.45	0.31	-1.29667	1.60667	0.328356		24.4367	20.5067	-3.93	-3.42333	-0.506667	1.42076		23.2967	15.19	-8.10667	-8.53556	0.428889	0.742834		23.33	15.58	-7.75	-8.24	0.49	0.712025		26.2067	19.34	-6.86667	-7.23389	0.367222	0.775274
B3	26.09	24.8555	-1.2345	-1.29667	0.0621667	0.957825		23.8033	20.8333	-2.97	-3.42333	0.453333	0.730353		23.47	15.14	-8.33	-8.53556	0.205556	0.867205		23.62	14.9	-8.72	-8.24	-0.48	1.39474		27.76	19.835	-7.925	-7.23389	-0.691111	1.61453
C1	26.54	23.66	-2.88	-1.29667	-1.58333	2.99661		24.44	19.96	-4.48	-3.42333	-1.05667	2.08012		22.1033	15.74	-6.36333	-8.53556	2.17222	0.221869		19.53	14.36	-5.17	-8.24	3.07	0.11908		26.6167	18.5267	-8.09	-7.23389	-0.856111	1.81015
C2	26.86	23.7	-3.16	-1.29667	-1.86333	3.63847		24.847	19.84	-5.007	-3.42333	-1.58367	2.99731		23.15	16.6033	-6.54667	-8.53556	1.98889	0.251933		21.64	15.92	-5.72	-8.24	2.52	0.174343		27.47	19.1167	-8.35333	-7.23389	-1.11944	2.17263
C3	26.3067	23.3033	-3.00333	-1.29667	-1.70667	3.26406		24.7	19.6	-5.1	-3.42333	-1.67667	3.19688		22.5767	16.18	-6.39667	-8.53556	2.13889	0.227055		22.3	15.77	-6.53	-8.24	1.71	0.30566		27.67	18.89	-8.78	-7.23389	-1.54611	2.92029
D1	25.88	23.5	-2.38	-1.29667	-1.08333	2.11893		23.77	19.6867	-4.08333	-3.42333	-0.66	1.58008		23.59	15.0633	-8.52667	-8.53556	0.00888889	0.993858		24.9	16.87	-8.03	-8.24	0.21	0.864537		26.5033	18.8133	-7.69	-7.23389	-0.456111	1.37184
D2	25.44	23.5333	-1.90667	-1.29667	-0.61	1.52626		23.5267	19.2733	-4.25333	-3.42333	-0.83	1.77769		23.2967	15.19	-8.10667	-8.53556	0.428889	0.742834		24.62	16.68	-7.94	-8.24	0.3	0.812252		26.215	18.6333	-7.58167	-7.23389	-0.347778	1.2726
D3	26.145	24.88	-1.265	-1.29667	0.0316667	0.978289		24.79	21.0567	-3.73333	-3.42333	-0.31	1.23971		24.47	15.64	-8.83	-8.53556	-0.294444	1.22641		24.5	16.09	-8.41	-8.24	-0.17	1.12506		26.085	18.63	-7.455	-7.23389	-0.221111	1.16563
GPX4 fluorescence	NC	NA	HO	HA
	1.973	2.809	0.852	2.102
	2.17	2.333	1.231	2.054
	3.131	2.057	0.68	1.644
	2.299	2.395	0.354	2.95
	3.129	2.395	0.233	2.373
	2.223	1.822	0.575	2.415
CCK8 12h
blank	0.289	0.276	0.305	0.283	0.28825			blank	0.317	0.295	0.31	0.315	0.30925				blank	0.168	0.194	0.151	0.196	0.17725
0	1.329	1.325	1.312	1.234	1.3			0	0.843	1.08	1.261	1.319	1.12575				0	1.303	1.628	1.475	1.65	1.514
0.625	1.205	1.282	1.42	1.241	1.287	0.987151		0.625	0.776	1.013	1.354	1.101	1.061	0.920698			0.625	1.322	1.472	1.417	1.481	1.423	0.931924
1.25	1.26	1.189	1.201	1.22	1.2175	0.918458		1.25	0.845	1.248	0.796	1.388	1.06925	0.930802			1.25	1.363	1.237	1.39	1.533	1.38075	0.900318
2.5	1.254	1.118	1.194	1.175	1.18525	0.886583		2.5	0.768	0.594	1.292	1.426	1.02	0.870484			2.5	1.415	1.19	1.399	1.395	1.34975	0.877127
5	0.965	0.981	1.141	1.151	1.0595	0.762293		5	0.75	1.234	0.851	1.313	1.037	0.891304			5	1.137	1.32	1.445	1.445	1.33675	0.867402
10	1.146	1.123	0.877	1.04	1.0465	0.749444		10	0.814	0.72	0.721	1.326	0.89525	0.717697			10	1.228	1.289	1.312	1.063	1.223	0.782308
20	1.039	0.932	1.003	0.961	0.98375	0.687423		20	0.824	0.756	0.744	1.16	0.871	0.687998			20	1.195	1.198	1.16	1.179	1.183	0.752385
CCK8 24h
blank	0.258	0.255	0.238	0.267	0.2545			blank	0.136	0.152	0.146	0.159	0.14825				blank	0.219	0.263	0.307	0.316	0.27625
0	1	1.37	1.03	0.784	1.046			0	1.678	1.495	1.676	1.656	1.62625				0	1.36	1.76	1.253	1.627	1.5
0.625	1.148	0.817	0.853	1.23	1.012	0.957044		0.625	1.589	1.587	1.536	1.589	1.57525	0.965494			0.625	1.607	1.181	1.821	1.159	1.442	0.952605
1.25	0.916	0.904	0.995	0.939	0.9385	0.864182		1.25	1.454	1.381	1.382	1.297	1.3785	0.832375			1.25	1.313	1.341	1.367	1.327	1.337	0.866803
2.5	0.752	0.846	0.718	0.653	0.74225	0.616235		2.5	1.014	1.202	1.114	1.081	1.10275	0.645805			2.5	0.994	1.276	0.962	1.086	1.0795	0.656384
5	0.745	0.705	0.576	0.662	0.672	0.527479		5	0.997	1.138	0.959	0.953	1.01175	0.584235			5	0.808	0.938	1.022	0.778	0.8865	0.498672
10	0.66	0.706	0.629	0.544	0.63475	0.480417		10	0.907	1.035	1.104	0.973	1.00475	0.579499			10	0.713	0.967	0.985	0.738	0.85075	0.469459
20	0.864	0.459	0.76	0.516	0.64975	0.499368		20	0.801	0.812	0.673	0.825	0.77775	0.425913			20	0.772	0.676	0.679	0.641	0.692	0.339734
WB
	group 1					group 2					group 3
	GPX4	Actin	GPX4/Actin			GPX4	Actin	GPX4/Actin			GPX4	Actin	GPX4/Actin
NC	30622	37799	0.810127			35414	43017	0.823256			31349	38402	0.816338
NA	32152	30895	1.04069			23960	41992	0.570585			34070	32195	1.05824
HO	7632	33784	0.225906			14062	43294	0.324803			19389	34034	0.569695
HA	29920	34247	0.873653			27688	40029	0.691699			31890	32395	0.984411
