# Supplementary material for: Aerosol inhalation of dimeric artesunate phospholipid-conjugated liposomes ameliorates inflammation, fibrosis, and ferroptosis in neonatal mice with hyperoxia-induced lung injury
Source: Front Pharmacol. 2025 Jul 21;16:1542743. doi: 10.3389/fphar.2025.1542743 (PMC12319227; doi:10.3389/fphar.2025.1542743)
Supplement: Supplementary file 1 [file DataSheet1.zip › data and figures/SOD íóMDAíóGSH.xlsx]

## Sheet: Sheet1
GSH								SOD	Blank hole					MDA			OD	concentration
OD	0.319	0.35	0.381	0.404	0.431	0.466			0.173		Inhibition percentage	all activity	activity/ml		Blank hole	HO	0.282	381.818
concentration	0	20	40	60	80	100			HO	0.132	0.236994	0.1025	51.25		0.24		0.277	336.364
HO OD	concentration	ummo/gl								0.135	0.219653	0.0928889	46.4444		standard		0.3	545.455
0.361	28.4961	0.142481								0.138	0.202312	0.0836957	41.8478		0.251		0.279	354.545
0.671	244.668	1.22334								0.138	0.202312	0.0836957	41.8478				0.281	372.727
0.431	77.3092	0.386546								0.136	0.213873	0.0897794	44.8897				0.292	472.727
0.485	114.965	0.574825								0.136	0.213873	0.0897794	44.8897
0.587	186.093	0.930464										0	0			HA	0.266	236.364
0.413	64.7573	0.323786							HA	0.128	0.260116	0.116016	58.0078				0.272	290.909
HA		0								0.103	0.404624	0.224272	112.136				0.278	345.455
1.175	596.123	2.98061								0.124	0.283237	0.130403	65.2016				0.267	245.455
0.658	235.603	1.17802								0.109	0.369942	0.193761	96.8807				0.269	263.636
0.763	308.823	1.54411								0.128	0.260116	0.116016	58.0078				0.267	245.455
1.217	625.411	3.12705								0.124	0.283237	0.130403	65.2016
0.658	235.603	1.17802										0	0			NC	0.265	227.273
0.885	393.897	1.96949							NC	0.104	0.398844	0.218942	109.471				0.264	218.182
NC		0								0.111	0.358382	0.184324	92.1622				0.256	145.455
1.185	603.096	3.01548								0.105	0.393064	0.213714	106.857				0.275	318.182
1.046	506.167	2.53084								0.105	0.393064	0.213714	106.857				0.278	345.455
1.078	528.482	2.64241								0.114	0.34104	0.170789	85.3947				0.248	72.7273
0.917	416.212	2.08106								0.103	0.404624	0.224272	112.136
1.178	598.215	2.99107										0	0			NA	0.271	281.818
1.117	555.678	2.77839							NA	0.111	0.358382	0.184324	92.1622				0.256	145.455
NA		0								0.111	0.358382	0.184324	92.1622				0.284	400
0.998	472.695	2.36348								0.102	0.410405	0.229706	114.853				0.254	127.273
0.753	301.849	1.50925								0.117	0.323699	0.157949	78.9744				0.262	200
1.353	720.247	3.60124								0.103	0.404624	0.224272	112.136				0.272	290.909
1.243	643.541	3.21771								0.115	0.33526	0.166435	83.2174
0.82	348.571	1.74285
0.994	469.906	2.34953
